# Supplementary material for: A Novel Zn-Cu Bimetallic Mixed-Component MOFs Composite for Efficient CO2 Capture
Source: Nanomaterials (Basel). 2025 Nov 26;15(23):1777. doi: 10.3390/nano15231777 (PMC12693314; doi:10.3390/nano15231777)
Supplement: Supplementary file 1 [file nanomaterials-15-01777-s001.zip]

Archive with 1 entries (1 files):
- nanomaterials-4000910-supplementary.pdf
